# Supplementary material for: Specific presynaptic functions require distinct Drosophila Cav2 splice isoforms
Source: eLife. 2025 Feb 14;13:RP100394. doi: 10.7554/eLife.100394 (PMC11828482; doi:10.7554/eLife.100394)
Supplement: Figure 1—source data 2. [file elife-100394-fig1-data2.zip]

Archive with 4 entries (4 files):
- Figure 1-Source Data 2/Western_actin_inverted_brightness adjusted.tif
- Figure 1-Source Data 2/Western_actin_original_inverted.tif
- Figure 1-Source Data 2/Western_cacGFP_inverted_brightness adjusted.tif
- Figure 1-Source Data 2/Western_cacGFP_original_inverted.tif
