# Supplementary material for: Specific presynaptic functions require distinct Drosophila Cav2 splice isoforms
Source: eLife. 2025 Feb 14;13:RP100394. doi: 10.7554/eLife.100394 (PMC11828482; doi:10.7554/eLife.100394)
Supplement: Figure 1—source data 4. — Bands are labeled with genotype. [file elife-100394-fig1-data4.zip]

Archive with 1 entries (1 files):
- fa53de1f-d5f6-44d1-b646-7dda6a43d909.tif
