# Supplementary material for: Specific presynaptic functions require distinct Drosophila Cav2 splice isoforms
Source: eLife. 2025 Feb 14;13:RP100394. doi: 10.7554/eLife.100394 (PMC11828482; doi:10.7554/eLife.100394)
Supplement: Figure 1—source data 6. — Bands are labeled with genotype. [file elife-100394-fig1-data6.zip]

Archive with 1 entries (1 files):
- 36089ead-db09-4f4c-b9e5-afaa871ffbab.tif
